# Supplementary material for: Widespread selenium deficiency in the brain of cases with Huntington's disease presents a new potential therapeutic target
Source: eBioMedicine. 2023 Oct 10;97:104824. doi: 10.1016/j.ebiom.2023.104824 (PMC10667115; doi:10.1016/j.ebiom.2023.104824)
Supplement: Supplementary Material B [file mmc2.xlsx]

## Sheet: PUT Run A
	23 Na [ He ]	24 Mg [ He ]	39 K [ He ]	44 Ca [ He ]	55 Mn [ He ]	56 Fe [ He ]	63 Cu [ He ]	66 Zn [ He ]	78 Se [ HEHe ]
Comment	Conc. [ ug/l ]	Conc. [ ug/l ]	Conc. [ ug/l ]	Conc. [ ug/l ]	Conc. [ ug/l ]	Conc. [ ug/l ]	Conc. [ ug/l ]	Conc. [ ug/l ]	Conc. [ ug/l ]
STD Curve												Key								Sample values in mmol/kg or umol/kg with means, standard deviations, confidence intervals, and Mann-Whitney U test results
Blank	0	0	0	0	0	0	0	0	0			>10%
0.5ug/L	48.796	48.6831	40.5853	49.5445	0.508994	48.448	0.524819	0.500509	0.52008			>15%												23 Na [ He ]	24 Mg [ He ]	39 K [ He ]	44 Ca [ He ]	55 Mn [ He ]	56 Fe [ He ]	63 Cu [ He ]	66 Zn [ He ]	78 Se [ HEHe ]	Na/K
1ug/L	99.4362	98.9618	92.5028	110.893	1.01955	102.904	1.07844	1.06154	1.05747			Lowest sample value								Comment	Class	Wet weight (mg)	Dry weight (mg)	Conc. [ mmol/kg ]	Conc. [ mmol/kg ]	Conc. [ mmol/kg ]	Conc. [ mmol/kg ]	Conc. [ umol/kg ]	Conc. [ mmol/kg ]	Conc. [ umol/kg ]	Conc. [ mmol/kg ]	Conc. [ umol/kg ]	Ratio
2ug/L	195.436	198.764	186.198	209.953	2.00024	200.307	2.06819	2.03655	2.0381			Highest blank value								H02	C	51.5	10.6	193.911	24.1065	364.095	4.74007	47.738	11.8467	483.154	920.158	13.5515	0.532583
5ug/L	490.18	479.277	453.559	500.346	4.80642	490.29	4.9207	4.92894	5.00747											H04	C	46.8	8.8	353.452	28.2751	369.088	6.80178	20.7979	4.25467	326.421	1052.5	15.6651	0.957634
10ug/L	964.736	969.989	927.796	992.998	9.93775	993.622	10.0813	10.225	10.0584			Analytes with highest blank/lowest sample <15% excluded from analysis								H05	C	47.9	9	230.758	28.7154	433.585	4.71949	43.925	20.1235	408.279	1027.25	16.9872	0.532208
20ug/L	1978.23	1919.78	1853.05	1926.02	19.5475	1954.21	19.7012	20.4744	20.302											H07	C	54.1	12.2	168.213	22.212	329.433	4.07591	32.5362	7.80678	435.344	734.616	13.4096	0.510613
50ug/L	5164.14	5251.61	5222.93	5110.85	51.6008	5176.56	51.9809	52.3403	51.5064											H09	C	50.2	8	298.017	27.7606	419.264	7.65015	75.6964	43.2397	852.779	1275.01	13.7846	0.71081
100ug/L	9926.41	9894.32	9927.87	9959.75	99.3058	9921.98	99.0629	98.7147	99.1787											H11	C	54.3	9.5	211.3	25.0199	381.691	6.42255	59.5921	16.4755	832.672	1097.46	11.677	0.55359
Samples																				H13	C	49.9	8.4	299.577	31.007	465.823	6.67249	60.623	15.6862	664.693	1122.73	22.3751	0.643115
H02	4727.55	613.269	15051.7	221.077	2.78312	703.223	33.2893	64.3742	1.12044											H15	C	52.5	9.4	304.894	25.222	344.37	6.89409	51.1859	15.112	503.863	1094.14	12.8486	0.885369
H04	7153.86	597.171	12667.1	263.365	1.00662	209.67	18.6713	61.1294	1.07525											H17	C	45.9	10	259.36	31.972	471.319	5.98975	51.7405	18.3202	535.337	1238.15	18.4036	0.550286
H05	4776.68	620.252	15218.8	186.892	2.17429	1014.22	23.8843	61.0185	1.1925											H01	HD	52.4	10.7	299.701	23.3627	316.676	5.45872	36.6152	27.3398	507.337	1672.91	11.0776	0.946396
H07	4720.06	650.367	15674.4	218.795	2.18318	533.359	34.5228	59.1513	1.27606											H03	HD	51.4	10.3	396.657	23.8238	335.175	6.75154	79.4571	28.9856	663.555	1517.07	10.6106	1.18343
H09	5483.51	533.003	13081	269.285	3.33064	1937.14	44.3445	67.3208	0.860162											H06	HD	54.5	8.4	401.836	27.9077	361.309	7.14902	36.0224	20.9065	590.968	1453.83	9.85463	1.11217
H11	4616.91	570.454	14141.6	268.462	3.11369	876.499	51.4175	68.8107	0.865263											H08	HD	50.3	7.9	337.779	27.5373	350.102	6.65235	47.0565	21.8295	459.344	1418.01	10.5285	0.964802
H13	7375.64	599.955	13214.9	256.996	2.1548	1638.2	35.2853	118.141	0.92454											H10	HD	48.5	10.1	373.634	24.8569	309.446	6.53367	28.0882	6.07339	393.418	1210.57	11.2213	1.20743
H15	9396.82	588.924	13464	305.98	4.50124	1671.89	44.425	103.13	0.852453											H12	HD	49.6	10.5	389.087	23.4145	326.982	7.24131	48.2334	20.9066	527.492	1209.26	12.0886	1.18993
H17	7763.47	562.619	11836.5	264.228	1.66424	983.44	32.2668	80.6001	0.645675											H14	HD	49.5	8.7	308.624	26.4984	316.912	6.62954	32.2758	6.11987	382.951	1081.15	9.43	0.973848
H01	6137.45	522.106	10786.6	231.236	2.0446	965.736	23.5873	73.9348	0.648764											H16	HD	49.3	9.5	382.636	25.8318	377.816	7.95495	41.2768	17.1584	517.252	1183.65	11.7723	1.01276
H03	5787.84	625.102	15260.3	246.615	2.80078	737.88	36.2922	62.2444	1.46601											H18	HD	45	9.3	401.392	26.3839	330.6	6.5472	34.2919	9.56722	304.442	947.237	10.0086	1.21413
H06	6591.81	569.008	12624.6	285.14	2.64631	795.496	30.786	67.8805	0.942057
H08	8679.51	602.53	12189.1	290.356	1.5603	343.511	25.8279	80.6968	0.884013
H10	5965.28	767.328	18381.4	263.549	2.84573	1025.93	34.7969	81.7176	1.43548														AVG C	257.72	27.1434	397.63	5.99625	49.315	16.985	560.282	1062.45	15.4114	0.652912
H12	9396.44	590.045	13389.9	334.549	2.78548	1229.31	36.0014	83.8014	0.990053														AVG HD	365.705	25.513	336.113	6.7687	42.5908	17.6541	482.973	1299.3	10.7325	1.08943
H14	6175.57	553.287	10752.8	253.779	1.5444	298.16	21.6559	62.0794	0.63992
H16	8360.6	588.966	13998.1	332.517	2.15671	912.826	31.9403	74.215	0.872327														SD C	60.9645	3.24266	51.8674	1.21064	16.0668	11.0629	185.004	162.395	3.36564	0.165844
H18	8585.77	588.889	11990.9	267.911	1.75403	498.261	18.4035	58.1414	0.726026														SD HD	40.0436	1.73114	22.754	0.673494	15.3178	8.61395	110.95	230.724	0.889225	0.114103
Blanks
BLANK	3.73307	0.268381	<0.00	7.45371	0.00717985	0.297339	0.0611191	0.00980893	<0.00														CI C	46.8615	2.49253	39.8689	0.930583	12.3501	8.5037	142.207	124.828	2.58706	0.127479
BLANK	9.25679	0.506883	<0.00	5.06979	0.0179897	0.853612	0.019534	0.0519241	0.00554255														CI HD	30.7802	1.33067	17.4902	0.517693	11.7743	6.62126	85.2839	177.35	0.683519	0.0877077
Highest blank	9.26	0.51	<0.00	7.45	0.02	0.85	0.06	0.05	0.01														M-W U TEST	0.0005	0.2	0.006	0.3	0.2	0.2	0.5	0.0503	0.0002	<0.0001
Lowest sample	4616.91	522.106	10752.8	186.892	1.00662	209.67	18.4035	58.1414	0.63992														Sig.	***	NS	**	NS	NS	NS	NS	NS	***	****
Highest blank/lowest sample	0.00200567	0.000976812	<0.00	0.0398626	0.0198685	0.00405398	0.00326025	0.000859972	0.015627
%	0.200567	0.0976812	<0.00	3.98626	1.98685	0.405398	0.326025	0.0859972	1.5627
																								Samples highlighted in red are outliers that were removed from the final analysis
																								AVG = Mean average
																								SD = Standard deviation
																								CI = 95% Confidence interval
																								M-W U = Mann-Whitney U Test
																								Sig. = Points of significance
																								C = Control
																								HD = Huntington's disease case
																								Sample weight shown is dry weight

## Sheet: PUT Run B
	23 Na [ He ]	24 Mg [ He ]	39 K [ He ]	44 Ca [ He ]	55 Mn [ He ]	56 Fe [ He ]	63 Cu [ He ]	66 Zn [ He ]	78 Se [ HEHe ]
Comment	Conc. [ ug/l ]	Conc. [ ug/l ]	Conc. [ ug/l ]	Conc. [ ug/l ]	Conc. [ ug/l ]	Conc. [ ug/l ]	Conc. [ ug/l ]	Conc. [ ug/l ]	Conc. [ ug/l ]
STD Curve												Key									Sample values in mmol/kg or umol/kg with means, standard deviations, confidence intervals, and Mann-Whitney U test results
Blank	0	0	0	0	0	0	0	0	0			>10%
0.5ug/L	46.306	50.9553	47.3921	46.8192	0.53124	52.4519	0.547702	0.512847	0.553351			>15%
1ug/L	94.0393	97.8512	92.9773	103.193	0.981066	102.375	1.03948	1.03613	0.979358			Lowest sample value													23 Na [ He ]	24 Mg [ He ]	39 K [ He ]	44 Ca [ He ]	55 Mn [ He ]	56 Fe [ He ]	63 Cu [ He ]	66 Zn [ He ]	78 Se [ HEHe ]	Na/K
2ug/L	194.058	195.202	185.379	194.637	2.04492	209.706	2.25955	2.12234	2.02092			Highest blank value									Comment	Class	Wet weight (mg)	Dry weight (mg)	Conc. [ mmol/kg ]	Conc. [ mmol/kg ]	Conc. [ mmol/kg ]	Conc. [ mmol/kg ]	Conc. [ umol/kg ]	Conc. [ mmol/kg ]	Conc. [ umol/kg ]	Conc. [ mmol/kg ]	Conc. [ umol/kg ]	Ratio
5ug/L	496.437	508.27	474.289	524.224	5.24226	533.14	5.35983	5.53513	5.18697												H02	C	50	10.6	216.534	26.3384	394.832	5.01816	46.1364	11.22	459.694	933.435	14.0599	0.548422
10ug/L	991.062	970.969	923.703	985.863	10.0121	1001.21	10.2485	10.366	9.96918			Analytes with highest blank/lowest sample <15% excluded from analysis									H04	C	46.4	8.8	255.413	28.4691	419.821	5.79199	31.0352	7.68489	303.76	989.522	17.3505	0.608385
20ug/L	2019	1970.85	1870.28	2010.14	20.1405	2004.22	20.3788	20.522	20.484												H05	C	45.8	9	190.832	21.5923	319.385	4.46147	31.2128	11.4586	296.21	775.481	11.7971	0.597497
50ug/L	5086.85	5174.54	5152.92	5090.27	50.8854	5095.37	51.6282	52.4803	51.4538												H07	C	47.7	12.2	176.159	24.3738	404.175	4.94711	43.5661	12.6433	531.647	960.672	15.2257	0.435848
100ug/L	9954.05	9921.16	9958.78	9953.13	99.515	9949.46	99.0615	98.5892	99.1696												H09	C	45.2	8	266.23	24.6832	331.108	5.60078	38.709	18.6471	570.972	996.266	13.3267	0.804059
Samples																					H11	C	47.4	9.5	233.763	26.8153	423.711	6.62831	61.5662	14.05	857.94	1248.2	13.6836	0.551704
H02	5279.11	670.048	16322.4	234.047	2.68975	666.02	31.6729	65.3031	1.16247												H13	C	54.6	8.4	282.499	30.0589	461.746	6.50216	56.9048	15.7507	575.785	1138.6	19.1633	0.611807
H04	5169.55	601.268	14408.3	224.266	1.5021	378.711	17.3751	57.4714	1.19094												H15	C	53.2	9.4	374.252	30.7513	432.598	8.03818	58.8165	18.059	574.502	1330.32	14.6252	0.865128
H05	3950.21	466.393	11210.4	176.674	1.54504	577.514	17.3283	46.0636	0.828155												H17	C	47.9	10	216.885	25.8607	391.701	5.09701	40.5359	14.9743	423.577	1054.32	14.5648	0.553702
H07	4943.03	713.666	19230.7	265.561	2.92328	863.79	42.1596	77.3533	1.44888												H01	HD	45	10.7	322.292	22.0044	303.247	6.22509	28.969	15.372	409.035	1306.24	9.87757	1.0628
H09	4898.64	473.917	10330.6	197.147	1.7032	835.389	29.6905	52.6029	0.831588												H03	HD	51.4	10.3	434.918	24.5706	358.41	7.05433	54.2489	21.5962	554.385	1541.65	11.4951	1.21346
H11	5107.72	611.389	15698.5	277.063	3.21683	747.458	52.9778	78.2624	1.01395												H06	HD	46.3	8.4	407.893	30.3926	402.063	8.8051	53.9408	23.2901	662.013	1394.25	11.5834	1.0145
H13	7931.6	565.073	12654.5	293.077	1.70483	921.087	28.4484	92.247	0.824382												H08	HD	50.8	7.9	315.025	31.9062	421.209	7.02632	60.9609	32.5923	546.062	1645.26	13.2526	0.747908
H15	10303.2	607.386	14397.3	319.702	3.0732	1245.67	37.1161	104.801	0.923517												H10	HD	49.1	10.1	390.796	27.7155	326.332	6.75124	32.2933	4.86877	372.634	1245.5	11.713	1.19754
H17	7880.5	612.715	13171.6	325.437	2.49206	1095.56	36.1459	77.2973	0.758947												H12	HD	48	10.5	356.063	20.6415	277.534	5.99292	28.5496	11.2543	380.235	983.379	8.98866	1.28295
H01	5724.01	604.942	12977.4	244.235	2.64875	1441.88	28.0403	85.7836	0.816623												H14	HD	48.9	8.7	280.004	24.7927	297.113	6.27059	27.7517	6.48463	335.24	1095.57	8.68915	0.942417
H03	5457.89	605.987	15126.8	240.32	2.629	740.913	31.4379	63.1239	1.25558												H16	HD	45	9.5	363.073	27.0844	333.043	5.69671	31.4848	14.0833	379.969	1025.85	12.1833	1.09017
H06	8091.33	693.749	15859	332.459	3.04081	950.628	35.1021	82.5329	1.07232												H18	HD	54.4	9.3	408.373	21.8338	297.706	6.91834	37.1845	13.3784	216.929	959.115	9.0714	1.37173
H08	9078.19	671.824	12854.2	300.025	1.79389	275.377	24.4634	83.0254	0.922751
H10	4988.36	620.657	15276.3	224.269	2.22947	838.561	27.5325	69.5849	1.13606
H12	8598.91	520.165	11365	276.873	1.64874	661.756	25.9511	68.1482	0.736171															AVG C	245.841	26.5492	397.675	5.78724	45.387	13.832	510.454	1047.42	14.8663	0.619617
H14	5602.88	517.672	10081	240.038	1.32792	315.931	18.9578	62.9076	0.589646															AVG HD	364.271	25.6602	335.184	6.74896	39.4871	15.88	428.5	1244.09	10.7616	1.10261
H16	7933.15	617.523	12339.2	238.123	1.64508	749.231	23.4631	64.3206	0.902781
H18	8735.1	487.331	10797.8	283.099	1.90199	696.745	13.1133	58.8705	0.658039															SD C	59.2299	2.89474	46.2866	1.1097	11.4764	3.49539	170.285	169.242	2.20094	0.133589
Blanks																								SD HD	51.1121	3.91782	49.6147	0.908894	13.1197	8.71454	135.019	248.686	1.63636	0.189483
BLANK	<0.00	0.642091	<0.00	2.97575	<0.00	1.15383	0.0449582	0.280269	0.00717658
BLANK	<0.00	0.347362	<0.00	4.97788	<0.00	1.4188	0.0991201	0.222812	0.00836555															CI C	45.5281	2.22509	35.579	0.852988	8.82155	2.68679	130.893	130.091	1.69179	0.102685
																								CI HD	39.2883	3.0115	38.1373	0.698638	10.0847	6.69859	103.785	191.157	1.25782	0.14565
Highest blank	<0.00	0.64	<0.00	4.98	<0.00	1.42	0.1	0.28	0.01
Lowest sample	3950.21	466.39	10081	176.67	1.33	275.38	13.11	46.06	0.49															M-W U TEST	0.0012	0.7	0.02	0.04	0.2	0.8	0.3	0.1	0.0002	0.0002
Highest blank/lowest sample	<0.00	0.00137224	<0.00	0.0281881	<0.00	0.00515651	0.00762777	0.00607903	0.0204082															Sig.	**	NS	*	*	NS	NS	NS	NS	***	***
%	<0.00	0.137224	<0.00	2.81881	<0.00	0.515651	0.762777	0.607903	2.04082
																									Samples highlighted in red are outliers that were removed from the final analysis
																									AVG = Mean average
																									SD = Standard deviation
																									CI = 95% Confidence interval
																									M-W U = Mann-Whitney U Test
																									Sig. = Points of significance
																									C = Control
																									HD = Huntington's disease case
																									Sample weight shown is dry weight

## Sheet: PUT Run C
	23 Na [ He ]	24 Mg [ He ]	39 K [ He ]	44 Ca [ He ]	55 Mn [ He ]	56 Fe [ He ]	63 Cu [ He ]	66 Zn [ He ]	78 Se [ HEHe ]
Comment	Conc. [ ug/l ]	Conc. [ ug/l ]	Conc. [ ug/l ]	Conc. [ ug/l ]	Conc. [ ug/l ]	Conc. [ ug/l ]	Conc. [ ug/l ]	Conc. [ ug/l ]	Conc. [ ug/l ]
STD Curve												Key									Sample values in mmol/kg or umol/kg with means, standard deviations, confidence intervals, and Mann-Whitney U test results
Blank	0	0	0	0	0	0	0	0	0			>10%
0.5ug/L	51.4909	51.4544	51.9678	43.4692	0.562924	54.4489	0.514949	0.446622	0.506431			>15%													23 Na [ He ]	24 Mg [ He ]	39 K [ He ]	44 Ca [ He ]	55 Mn [ He ]	56 Fe [ He ]	63 Cu [ He ]	66 Zn [ He ]	78 Se [ HEHe ]	Na/K
1ug/L	98.4992	101.781	100.794	106.165	1.0985	104.945	1.00288	1.00586	1.03715			Lowest sample value									Comment	Class	Wet weight (mg)	Dry weight (mg)	Conc. [ mmol/kg ]	Conc. [ mmol/kg ]	Conc. [ mmol/kg ]	Conc. [ mmol/kg ]	Conc. [ umol/kg ]	Conc. [ mmol/kg ]	Conc. [ umol/kg ]	Conc. [ mmol/kg ]	Conc. [ umol/kg ]	Ratio
2ug/L	189.398	194.548	179.347	206.946	1.91814	203.605	1.99909	2.05053	1.98352			Highest blank value									H02	C	51.9	11.2	213.757	23.6655	373.185	4.3982	44.5553	9.59856	442.676	975.508	11.7676	0.572792
5ug/L	492.697	499.81	482.829	479.79	5.13649	536.294	5.31756	5.17095	5.01718												H04	C	53.1	11.9	230.625	24.8614	366.787	5.56065	37.5969	8.52815	366.604	874.677	15.2901	0.628771
10ug/L	959.798	969.595	931.905	1023.56	10.0236	999.632	10.1991	9.9398	10.1478			Analytes with highest blank/lowest sample <15% excluded from analysis									H05	C	51.7	10.9	218.408	26.0748	415.194	4.5309	39.0307	17.068	354.094	900.999	14.7716	0.526039
20ug/L	2020.55	1960.91	1891.47	1973.28	19.9755	2000.99	20.2547	20.1502	20.4313												H07	C	47.6	11	187.371	24.6841	391.869	4.28311	39.116	11.3365	560.139	944.376	14.9229	0.478147
50ug/L	5264.16	5290.03	5372	5184.01	52.4031	5238.76	52.8291	51.1282	51.5963												H09	C	54.3	7.3	449.243	29.3733	469.835	8.76855	73.5485	36.834	932.945	1279.31	13.7798	0.956171
100ug/L	9868.42	9865.94	9843.77	9911.82	98.7945	9878.5	98.4986	99.4025	99.0999												H11	C	51	8.9	222.175	23.7576	342.284	6.05432	46.8368	8.90341	605.989	853.35	9.50269	0.649096
Samples																					H13	C	54.8	12.7	239.897	22.9929	332.468	4.49216	34.1618	5.00319	382.721	809.399	15.2708	0.721563
H02	5506.39	636.128	16300.7	216.743	2.7446	602.021	32.2268	72.1095	1.02802												H15	C	53.5	13.8	259.808	21.8369	285.47	5.07961	32.3925	11.684	382.151	914.361	11.3756	0.910106
H04	6312.21	710.041	17022.6	291.156	2.46071	568.316	28.3568	68.6971	1.41923												H17	C	53.5	12.9	214.738	24.9224	358.847	4.50333	33.8044	13.0425	384.095	893.489	13.9435	0.598412
H05	5475.5	682.117	17649.9	217.302	2.33989	1041.83	25.0876	64.8178	1.25588												H01	HD	51.9	11.1	304.165	23.4677	323.04	6.12574	36.9409	17.8508	611.032	1470.7	9.59147	0.941572
H07	4740.48	651.661	16811.2	207.303	2.36652	698.331	40.0499	68.5617	1.28039												H03	HD	54.5	11.5	389.617	23.5891	330.156	6.60878	70.793	30.3271	524.332	1441.05	11.0111	1.1801
H09	7542.79	514.621	13376.2	281.646	2.95297	1505.77	44.2683	61.6372	0.78462												H06	HD	48.3	9.8	294.22	24.0338	302.271	5.69212	31.2184	14.5491	451.479	1068.69	8.93027	0.973363
H11	4547.92	507.461	11880.7	237.087	2.29266	443.746	35.0565	50.1258	0.659677												H08	HD	45.2	9	264.12	25.877	346.034	5.38257	53.6284	28.7206	508.66	1499.75	11.5334	0.763279
H13	7765.33	625.179	13984.4	299.181	2.25524	1109.6	44.086	107.743	0.83043												H10	HD	49.9	11.6	366.684	25.2638	359.439	6.06274	24.006	7.00717	446.853	1355.14	11.5289	1.02016
H15	10305.4	651.058	14807.5	334.404	4.47766	1953.07	39.1938	109.376	0.987694												H12	HD	52.1	10.4	440.187	24.8045	375.792	8.79961	54.1677	24.3234	575.123	1203.11	12.2651	1.17136
H17	6631.71	565.274	11552.8	245.444	1.68267	798.456	28.7592	69.1229	0.68263												H14	HD	53.9	9.5	346.708	26.3482	334.288	6.28808	29.8578	6.50046	351.033	1158.5	8.07977	1.03715
H01	5467.29	558.943	12145.8	213.15	2.65461	1447.52	29.7566	89.0851	0.809647												H16	HD	54.8	13.4	297.319	22.6204	278.122	5.08649	19.1312	7.12792	330.137	856.363	9.09969	1.06902
H03	7007.38	700.823	16467.1	251.022	2.3862	355.827	31.5936	67.8438	1.51273												H18	HD	48.4	8.4	526.019	25.2875	344.301	8.91306	36.4599	16.1635	284.398	1111.23	10.281	1.52779
H06	8246.31	723.237	15364	308.434	2.45859	902.94	34.279	83.28	1.22447
H08	9783.12	703.345	16261	309.443	1.53159	455.186	33.6927	103.749	1.04314
H10	6371.28	771.596	18053.6	255.609	2.39842	942.188	32.2064	76.0717	1.40299															AVG C	248.447	24.6854	370.66	5.29676	42.3381	13.5554	490.157	938.385	13.4027	0.671233
H12	10529.3	619.12	15242.1	402.67	3.09839	1416.59	38.8783	82.5812	0.994947															AVG HD	358.782	24.588	332.605	6.55102	39.5782	16.9522	453.672	1240.5	10.2579	1.07598
H14	7575.57	600.739	12385.4	262.842	1.56007	345.824	21.6763	72.6382	0.598711
H16	9163.36	727.471	14534.7	299.899	1.40997	534.879	28.7549	75.7367	0.951099															SD C	77.8631	2.14692	52.3819	1.43363	12.6572	9.34498	188.701	136.73	2.05136	0.164481
H18	10162.7	509.795	11279.3	329.427	1.68445	760.33	15.5281	61.6065	0.673611															SD HD	83.3995	1.23412	29.3494	1.38632	16.6818	9.2438	112.932	216.643	1.42002	0.210689
Blanks
BLANK	<0.00	<0.00	<0.00	17.151	<0.00	<0.00	<0.00	<0.00	<0.00															CI C	59.8509	1.65027	40.2643	1.10198	9.72916	7.18318	145.049	105.1	1.57682	0.126432
BLANK	<0.00	<0.00	<0.00	11.1108	0.0717899	<0.00	<0.00	1.06911	<0.00															CI HD	64.1065	0.948629	22.5599	1.06562	12.8227	7.10541	86.8075	166.527	1.09152	0.16195
Highest blank	<0.00	<0.00	<0.00	11.11	0.07	<0.00	<0.00	1.07	<0.00															M-W U TEST	0.003	0.9	0.09	0.0106	0.4	0.5	0.9	0.008	0.0051	0.0003
Lowest sample	4547.92	507.46	11279.3	207.3	1.141	345.82	15.53	50.13	0.6															Sig.	**	NS	NS	*	NS	NS	NS	**	**	***
Highest blank/lowest sample	<0.00	<0.00	<0.00	0.0535938	0.0613497	<0.00	<0.00	0.0213445	<0.00
%	<0.00	<0.00	<0.00	5.35938	6.13497	<0.00	<0.00	2.13445	<0.00
																									Samples highlighted in red are outliers that were removed from the final analysis
																									AVG = Mean average
																									SD = Standard deviation
																									CI = 95% Confidence interval
																									M-W U = Mann-Whitney U Test
																									Sig. = Points of significance
																									C = Control
																									HD = Huntington's disease case
																									Sample weight shown is dry weight

## Sheet: PUT Overall
		Sample values in mmol/kg or umol/kg with means, standard deviations, confidence intervals, and Mann-Whitney U test results
						23 Na [ He ]	24 Mg [ He ]	39 K [ He ]	44 Ca [ He ]	55 Mn [ He ]	56 Fe [ He ]	63 Cu [ He ]	66 Zn [ He ]	78 Se [ HEHe ]	Na/K
		Comment	Class	Wet weight (mg)	Dry weight (mg)	Conc. [ mmol/kg ]	Conc. [ mmol/kg ]	Conc. [ mmol/kg ]	Conc. [ mmol/kg ]	Conc. [ umol/kg ]	Conc. [ mmol/kg ]	Conc. [ umol/kg ]	Conc. [ mmol/kg ]	Conc. [ umol/kg ]	Ratio
		H02	C	51.1333	10.8	208.068	24.7034	377.371	4.71881	46.1432	10.8884	461.841	943.034	13.1263	0.551361
		H04	C	48.7667	9.83333	279.83	27.2019	385.232	6.05147	29.81	6.82257	332.262	972.234	16.1019	0.726393
		H05	C	48.4667	9.63333	213.333	25.4608	389.388	4.57062	38.0562	16.2167	352.861	901.242	14.5186	0.547866
		H07	C	49.8	11.8	177.248	23.7567	375.159	4.43538	38.4061	10.5955	509.043	879.888	14.5194	0.47246
		H09	C	49.9	7.76667	337.83	27.2724	406.736	7.33983	62.6513	27.7405	785.566	1183.53	13.6304	0.830589
		H11	C	50.9	9.3	222.413	25.1976	382.562	6.36839	55.9983	13.143	765.534	1066.34	11.6211	0.581377
		H13	C	53.1	9.83333	273.991	28.0196	420.012	5.88894	50.5632	12.1467	541.066	1023.58	18.9364	0.652341
		H15	C	53.0667	10.8667	312.985	25.9367	354.146	6.67063	47.465	14.9517	486.839	1112.94	12.9498	0.883774
		H17	C	49.1	10.9667	230.328	27.585	407.289	5.1967	42.0269	15.4457	447.67	1061.98	15.6373	0.565515
		H01	HD	49.7667	10.8333	308.719	22.9449	314.321	5.93651	34.175	20.1875	509.134	1483.28	10.1822	0.982178
		H03	HD	52.4333	10.7	407.064	23.9945	341.247	6.80488	68.1663	26.9696	580.757	1499.92	11.0389	1.19287
		H06	HD	49.7	8.86667	367.983	27.4447	355.214	7.21541	40.3939	19.5819	568.153	1305.59	10.1228	1.03595
		H08	HD	48.7667	8.26667	305.642	28.4402	372.448	6.35375	53.8819	27.7141	504.689	1521	11.7715	0.820629
		H10	HD	49.1667	10.6	377.038	25.9454	331.739	6.44922	28.1292	5.98311	404.301	1270.41	11.4877	1.13655
		H12	HD	49.9	10.4667	395.112	22.9535	326.769	7.34461	43.6502	18.8281	494.284	1131.91	11.1141	1.20915
		H14	HD	50.7667	8.96667	311.779	25.8798	316.104	6.39607	29.9618	6.36832	356.408	1111.74	8.73297	0.986316
		H16	HD	49.7	10.8	347.676	25.1789	329.66	6.24605	30.6309	12.7899	409.119	1021.95	11.0184	1.05465
		H18	HD	49.2667	9	445.261	24.5017	324.202	7.45953	35.9788	13.0364	268.589	1005.86	9.78701	1.37341
					AVG C	250.669	26.126	388.655	5.69342	45.68	14.2168	520.298	1016.09	14.5601	0.645742
					AVG HD	362.919	25.2537	334.634	6.68956	40.552	16.8288	455.048	1261.3	10.584	1.08797
					SD C	53.2522	1.46475	20.0223	1.02027	9.98733	5.84428	159.793	100.688	2.14604	0.139852
					SD HD	48.8063	1.89085	18.8976	0.539934	13.1165	7.92095	102.899	205.351	0.957809	0.160599
					CI C	40.9332	1.1259	15.3905	0.784246	7.67694	4.49231	122.828	77.3958	1.64959	0.1075
					CI HD	37.5158	1.45343	14.526	0.41503	10.0823	6.08858	79.0953	157.847	0.736237	0.123447
					M-W U TEST	0.0012	0.4	0.0002	0.04	0.3	0.5	0.7	0.014	<0.0001	0.0002
					Sig.	**	NS	***	*	NS	NS	NS	*	****	***
						Samples highlighted in red are outliers that were removed from the final analysis
						AVG = Mean average
						SD = Standard deviation
						CI = 95% Confidence interval
						M-W U = Mann-Whitney U Test
						Sig. = Points of significance
						C = Control
						HD = Huntington's disease case
						Sample weight shown is dry weight

## Sheet: MCX Run A
	23 Na [ He ]	24 Mg [ He ]	39 K [ He ]	44 Ca [ He ]	55 Mn [ He ]	56 Fe [ He ]	63 Cu [ He ]	66 Zn [ He ]	78 Se [ HEHe ]
Comment	Conc. [ ug/l ]	Conc. [ ug/l ]	Conc. [ ug/l ]	Conc. [ ug/l ]	Conc. [ ug/l ]	Conc. [ ug/l ]	Conc. [ ug/l ]	Conc. [ ug/l ]	Conc. [ ug/l ]
STD Curve												Key									Sample values in mmol/kg or umol/kg with means, standard deviations, confidence intervals, and Mann-Whitney U test results
Blank	0	0	0	0	0	0	0	0	0			>10%
0.5ug/L	51.4638	50.9591	46.8439	55.2809	0.511003	52.5923	0.529234	0.72133	0.519243			>15%													23 Na [ He ]	24 Mg [ He ]	39 K [ He ]	44 Ca [ He ]	55 Mn [ He ]	56 Fe [ He ]	63 Cu [ He ]	66 Zn [ He ]	78 Se [ HEHe ]	Na/K
1ug/L	99.2935	103.524	95.9609	113.536	1.05043	102.194	1.04107	1.21523	1.05215			Lowest sample value									Comment	Class	Wet weight (mg)	Dry weight (mg)	Conc. [ mmol/kg ]	Conc. [ mmol/kg ]	Conc. [ mmol/kg ]	Conc. [ mmol/kg ]	Conc. [ umol/kg ]	Conc. [ mmol/kg ]	Conc. [ umol/kg ]	Conc. [ mmol/kg ]	Conc. [ umol/kg ]	Ratio
2ug/L	193.664	192.44	188.983	207.771	1.98073	200.222	2.09455	2.15096	1.9656			Highest blank value									H02	C	55.6	10.8	255.407	19.5476	212.667	4.36695	14.4008	5.32523	226.762	622.125	8.32177	1.20097
5ug/L	502.884	500.757	477.915	548.662	5.19302	526.556	5.39553	5.67611	5.17579												H04	C	53.8	10.3	227.667	24.4754	306.736	4.97237	18.268	5.31848	278.336	643.388	12.9523	0.742224
10ug/L	964.789	970.906	924.792	942.255	9.91389	998.007	10.2359	10.6975	10.0392			Analytes with highest blank/lowest sample <15% excluded from analysis									H05	C	54.3	9.1	360.725	17.804	257.984	6.29333	16.7642	4.34213	198.176	752.939	9.22988	1.39825
20ug/L	1985.64	1892.25	1801.39	1969.78	19.4756	1933.29	19.6571	19.7318	19.4562												H07	C	53.8	10.4	334.688	21.6975	284.456	5.48731	17.8339	4.4838	449.644	941.615	11.6204	1.17659
50ug/L	5194.38	5192.48	5202.57	5100.96	50.9457	5168.99	51.8758	53.1256	52.5972												H09	C	55.3	9.2	280.753	21.6915	324.35	5.55865	24.6816	6.52564	533.401	852.207	18.4597	0.865586
100ug/L	9909.19	9928.29	9947.34	9958.59	99.6308	9927.68	99.0848	98.381	98.7975												H11	C	48.2	10.4	278.645	23.5581	275.484	4.89785	16.3158	6.34638	439.16	839.071	8.98253	1.01147
Samples																					H13	C	44.9	9.8	286.181	22.301	263.37	4.96945	15.5755	4.80821	255.263	722.469	27.6433	1.08661
H02	6579.3	525.439	9289.28	215.203	0.887092	333.999	16.5083	45.9874	0.72699												H15	C	56.6	9.5	360.22	20.2534	281.368	5.72461	17.2157	3.86159	270.55	929.619	13.2593	1.28024
H04	5655.25	634.402	12919.7	236.287	1.08512	321.662	19.5392	45.8607	1.0911												H17	C	55.4	9	212.439	14.4888	201.921	3.7564	11.6249	2.77733	178.466	666.004	7.08896	1.05209
H05	9043.39	465.754	10966.9	301.828	1.00501	265.043	14.0407	54.1664	0.784725												H01	HD	48.8	9.7	299.26	17.8362	251.11	5.74953	15.9131	4.27778	345.145	910.165	7.80033	1.19175
H07	8313.65	562.398	11981.3	260.757	1.05933	271.181	31.565	67.1183	0.978905												H03	HD	51.3	10	401.188	19.2795	247.108	6.36804	29.7236	4.87717	392.08	929.105	9.2752	1.62353
H09	7167.62	577.86	14041.1	271.484	1.50681	405.634	38.4849	62.4327	1.59824												H06	HD	48.3	10.2	375.194	19.3634	213.539	7.57243	17.7297	4.63993	242.673	923.994	7.34425	1.75703
H11	6152.48	542.778	10314.1	206.885	0.861475	341.181	27.4036	53.1635	0.672612												H08	HD	48.2	10.4	330.259	19.7181	244.327	6.60797	39.7354	6.21497	331.152	892.775	7.82918	1.35171
H13	6745.31	419.507	9597.42	247.92	0.857718	234.764	21.9857	58.8695	0.596258												H10	HD	52.1	10.3	356.61	28.7395	406.992	6.98205	28.0418	6.02429	445.096	1260.34	12.9995	0.876209
H15	9504.15	476.59	9926.33	288.6	1.68384	281.315	26.2498	63.1606	0.74517												H12	HD	55	10.1	268.654	17.3864	202.676	4.50642	13.978	3.6531	260.622	617.752	8.04783	1.32553
H17	8370.58	450.78	8078.18	323.191	0.945882	252.041	15.3005	59.1541	0.555666												H14	HD	53.6	10.5	279.59	18.3851	246.674	4.81307	14.8714	3.79702	227.586	799.187	6.43063	1.13344
H01	7292.12	454.306	9147.61	279.121	2.09803	334.117	20.6639	56.5662	0.586249												H16	HD	50	9.5	383.154	21.0085	245.73	5.56731	16.0258	5.76241	293.37	789.294	9.37673	1.55925
H03	5923.95	481.702	9244.28	196.79	0.770985	242.334	14.9329	42.9147	1.94056												H18	HD	48.5	10.8	375.386	20.3339	250.285	5.77382	18.4732	5.59872	215.024	743.137	8.3128	1.49983
H06	9362.12	549.273	12399.9	284.628	1.06996	244.361	19.8719	69.331	1.16867
H08	8530.12	717.337	16507.6	319.498	1.60399	350.855	30.0885	86.5096	1.05452
H10	5423.56	385.983	8741.16	183.463	0.709698	172.639	12.8763	48.7915	0.613762															AVG C	288.525	20.6464	267.593	5.1141	16.9645	4.86542	314.417	774.382	13.062	1.09045
H12	6796.94	459.002	8694.81	218.111	0.845667	225.031	18.6345	44.8488	0.690504															AVG HD	341.033	20.2279	256.494	5.9934	21.6102	4.98282	305.861	873.972	8.60182	1.3687
H14	6880.71	472.129	10293.7	226.599	0.875184	227.517	15.8286	56.4386	0.5367
H16	8812.54	504.205	9583.46	244.962	0.88142	322.695	19.069	52.0934	0.731385															SD C	53.8949	3.07062	39.8903	0.757428	3.5275	1.18093	126.592	121.217	6.45517	0.203085
H18	8374.87	473.374	9468.3	246.426	0.985547	304.122	13.5573	47.5756	0.628946															SD HD	48.5511	3.39419	59.0627	0.992618	8.85943	0.961122	78.7215	177.487	1.88144	0.273999
Blanks
BLANK	5.53172	0.528489	<0.00	9.93503	<0.00	1.38102	0.0430006	0.736031	<0.00															CI C	41.4273	2.36029	30.6624	0.582211	2.71147	0.907744	97.3074	93.1759	4.96188	0.156105
BLANK	6.41254	0.956566	1.39365	9.31185	<0.00	2.13289	0.056223	0.985555	0.00389894															CI HD	37.3197	2.60901	45.3996	0.762994	6.80996	0.738784	60.5107	136.429	1.4462	0.210614
Highest blank	6.41	0.96	1.39	9.94	<0.00	2.13	0.06	0.99	0															M-W U TEST	0.06	0.3	0.2	0.048	0.4	>0.99	0.9	0.4	0.06	0.03
Lowest sample	5423.56	385.98	8078.18	183.46	0.71	172.64	12.88	42.91	0.54															Sig.	NS	NS	NS	*	NS	NS	NS	NS	NS	*
Highest blank/lowest sample	0.00118188	0.00248718	0.000172068	0.0541807	<0.00	0.0123378	0.00465839	0.0230715	0
%	0.118188	0.248718	0.0172068	5.41807	<0.00	1.23378	0.465839	2.30715	0
																									Samples highlighted in red are outliers that were removed from the final analysis
																									AVG = Mean average
																									SD = Standard deviation
																									CI = 95% Confidence interval
																									M-W U = Mann-Whitney U Test
																									Sig. = Points of significance
																									C = Control
																									HD = Huntington's disease case
																									Sample weight shown is dry weight

## Sheet: MXC Run B
	23 Na [ He ]	24 Mg [ He ]	39 K [ He ]	44 Ca [ He ]	55 Mn [ He ]	56 Fe [ He ]	63 Cu [ He ]	66 Zn [ He ]	78 Se [ HEHe ]
Comment	Conc. [ ug/l ]	Conc. [ ug/l ]	Conc. [ ug/l ]	Conc. [ ug/l ]	Conc. [ ug/l ]	Conc. [ ug/l ]	Conc. [ ug/l ]	Conc. [ ug/l ]	Conc. [ ug/l ]
STD Curve												Key									Sample values in mmol/kg or umol/kg with means, standard deviations, confidence intervals, and Mann-Whitney U test results
Blank	0	0	0	0	0	0	0	0	0			>10%
0.5ug/L	51.4879	52.9474	47.7694	56.8516	0.541234	53.6888	0.530147	0.45063	0.54205			>15%													23 Na [ He ]	24 Mg [ He ]	39 K [ He ]	44 Ca [ He ]	55 Mn [ He ]	56 Fe [ He ]	63 Cu [ He ]	66 Zn [ He ]	78 Se [ HEHe ]	Na/K
1ug/L	97.9193	99.4722	95.2301	102.012	1.00131	104.491	1.08537	2.25875	0.97518			Lowest sample value									Comment	Class	Wet weight (mg)	Dry weight (mg)	Conc. [ mmol/kg ]	Conc. [ mmol/kg ]	Conc. [ mmol/kg ]	Conc. [ mmol/kg ]	Conc. [ umol/kg ]	Conc. [ mmol/kg ]	Conc. [ umol/kg ]	Conc. [ mmol/kg ]	Conc. [ umol/kg ]	Ratio
2ug/L	194.571	197.875	186.694	199.235	1.91175	204.168	2.09317	2.10251	1.99725			Highest blank value									H02	C	54	13.3	286.65	19.3574	228.991	4.30025	13.6087	5.11551	239.18	623.32	8.64833	1.2518
5ug/L	496.312	502.035	477.754	517.467	5.08796	520.343	5.28321	5.22822	5.04083												H04	C	47.9	12.4	197.401	20.2898	269.759	4.48912	18.1341	4.43153	263.379	566.601	11.2714	0.731767
10ug/L	966.712	976.342	932.844	976.38	9.92722	1000.38	10.1212	9.82277	10.0167			Analytes with highest blank/lowest sample <15% excluded from analysis									H05	C	52.8	12.5	277.838	21.5151	254.776	4.83262	15.2416	4.97413	235.001	648.327	9.91099	1.09052
20ug/L	2017.91	1951.63	1872.22	1971.39	19.6886	1997.24	20.3757	20.3251	19.8824												H07	C	54	9.5	353.39	25.9348	376.406	5.99271	22.3169	5.81691	480.429	1016.37	14.3528	0.938854
50ug/L	5108.13	5204.22	5157.96	5009.53	50.804	5116.05	51.1805	51.7525	50.9037												H09	C	48.5	9.1	280.858	25.3197	346.643	5.17203	21	6.70829	492.985	823.912	16.0026	0.810222
100ug/L	9945.99	9909.86	9954.73	10002.4	99.6647	9941.32	99.3055	99.0507	99.568												H11	C	45.8	9.7	297.038	25.0478	317.994	5.20451	17.202	6.13723	469.462	830.27	10.1053	0.934097
Samples																					H13	C	51.1	7.8	502.963	28.2485	374.238	8.53181	25.9541	5.09785	335.835	1065.16	52.3966	1.34396
H02	8768.64	617.889	11877.8	251.651	0.995475	381.003	20.6772	54.715	0.897178												H15	C	50.1	16.7	212.837	15.5459	189.895	3.42368	10.3422	3.54651	181.165	595.496	8.83241	1.12082
H04	5629.86	603.826	13045.5	244.926	1.23675	307.726	21.2283	46.3706	1.09017												H17	C	48.5	8.7	380.867	25.3566	355.897	6.3163	19.1186	4.21729	284.054	1125.96	12.8748	1.07016
H05	7987.85	645.452	12420.3	265.794	1.04786	348.189	19.0938	53.487	0.966321												H01	HD	42	10.2	382.88	23.3812	306.053	6.48027	18.0642	6.42506	489.266	995.078	10.9724	1.25102
H07	7721.58	591.314	13945.8	250.495	1.16606	309.46	29.6665	63.7263	1.06354												H03	HD	54.9	17.2	263.903	18.5405	221.32	3.75104	29.6853	2.89387	238.216	562.659	7.11999	1.19241
H09	5878.36	552.983	12302.4	207.088	1.05105	341.854	29.1601	49.4842	1.13587												H06	HD	46.6	13.5	259.473	19.5335	216.722	4.62844	12.9156	3.50692	189.304	576.007	6.0138	1.19726
H11	6626.91	583.112	12029.7	222.129	0.917728	333.374	29.5996	53.1539	0.764567												H08	HD	49.9	8.7	391.344	21.3378	265.608	9.75013	22.2048	5.82727	358.301	994.954	9.28709	1.47339
H13	8982.37	572.373	12174.8	290.835	1.0134	367	32.4383	66.9887	0.872964												H10	HD	50.1	16.4	234.501	20.9479	271.67	4.23834	16.4985	3.72564	269.173	668.651	8.15716	0.863185
H15	10440	765.351	14846.1	283.879	2.80823	278.738	26.6326	63.873	0.955218												H12	HD	54.5	8.7	576.088	30.0954	347.912	8.07653	26.6171	6.6871	416.064	1112.58	14.216	1.65584
H17	8056.63	632.885	11410.4	274.929	0.958985	265.123	16.6114	51.3222	0.633253												H14	HD	49.7	8.9	337.293	25.8117	351.619	5.99925	22.2063	4.97041	300.329	1045.7	8.93016	0.959257
H01	7830.79	445.533	9012.08	373.235	1.0625	283.905	20.2619	57.1303	0.630222												H16	HD	47.7	7.6	549.512	24.5124	303.712	7.62831	20.9261	6.48073	360.842	943.572	10.7562	1.80932
H03	9023.15	528.812	11384.3	292.812	1.11343	222.674	17.0268	54.8344	3.18781												H18	HD	52.9	10.3	449.615	22.3444	277.466	7.08975	22.7263	6.01167	276.836	879.076	10.123	1.62043
H06	8175.09	623.081	12367.9	251.572	0.949934	331.67	19.6655	65.6355	1.15051
H08	8845.39	824.509	17376	305.838	1.48816	342.163	28.6938	72.3748	1.04346
H10	7621.15	529.445	12075.6	241.788	0.914826	205.466	16.0633	64.6526	0.873682															AVG C	309.982	22.9573	301.622	5.36256	18.102	5.11614	331.277	810.601	5.63442	1.03247
H12	11527.5	628.391	11804.7	309.169	1.27363	325.795	23.5284	63.8846	0.964696															AVG HD	382.734	22.945	284.676	6.40467	21.316	5.16985	322.037	864.254	6.71231	1.33579
H14	6904.38	551.337	12204.7	234.931	1.087	247.725	17.3741	61.4246	0.619932
H16	9605.47	447.107	9002.02	255.091	0.87471	275.82	17.8256	47.3296	0.637629															SD C	92.7736	4.02574	68.0759	1.4724	4.7203	0.989285	119.706	216.324	0.667668	0.198742
H18	10651.4	552.353	11145.8	321.308	1.28744	346.753	18.5342	59.7596	0.813286															SD HD	124.046	3.53488	48.1092	1.96894	5.07715	1.44947	93.2608	208.449	0.983269	0.323784
Blanks
BLANK	13.6261	0.266735	<0.00	3.91393	<0.00	4.17257	0.0031426	0.174517	0.0181465															CI C	71.3121	3.09446	52.3277	1.13178	3.62834	0.760432	92.0142	166.281	0.513215	0.152766
BLANK	3.50139	0.511499	<0.00	1.2267	0.0108637	3.47329	0.0205026	0.106371	0.0104556															CI HD	95.3504	2.71715	36.98	1.51346	3.90264	1.11416	71.6866	160.228	0.755807	0.248882
Highest blank	13.63	0.51	<0.00	3.91	0.01	4.17	0.02	0.17	0.02															M-W U TEST	0.3	0.8	0.5	0.3	0.3	0.9	0.9	0.8	0.2	0.0503
Lowest sample	5629.86	445.53	9002.02	207.09	0.87	205.47	16.06	46.37	0.62															Sig.	NS	NS	NS	NS	NS	NS	NS	NS	NS	NS
Highest blank/lowest sample	0.00242102	0.0011447	<0.00	0.0188807	0.0114943	0.0202949	0.00124533	0.00366616	0.0322581
%	0.242102	0.11447	<0.00	1.88807	1.14943	2.02949	0.124533	0.366616	3.22581
																									Samples highlighted in red are outliers that were removed from the final analysis
																									AVG = Mean average
																									SD = Standard deviation
																									CI = 95% Confidence interval
																									M-W U = Mann-Whitney U Test
																									Sig. = Points of significance
																									C = Control
																									HD = Huntington's disease case
																									Sample weight shown is dry weight

## Sheet: MCX Run C
	23 Na [ He ]	24 Mg [ He ]	39 K [ He ]	44 Ca [ He ]	55 Mn [ He ]	56 Fe [ He ]	63 Cu [ He ]	66 Zn [ He ]	78 Se [ HEHe ]
Comment	Conc. [ ug/l ]	Conc. [ ug/l ]	Conc. [ ug/l ]	Conc. [ ug/l ]	Conc. [ ug/l ]	Conc. [ ug/l ]	Conc. [ ug/l ]	Conc. [ ug/l ]	Conc. [ ug/l ]
STD Curve												Key									Sample values in mmol/kg or umol/kg with means, standard deviations, confidence intervals, and Mann-Whitney U test results
Blank	0	0	0	0	0	0	0	0	0			>10%
0.5ug/L	53.6521	50.628	53.2514	50.8429	0.583238	53.1392	0.544274	0.471007	0.521848			>15%													23 Na [ He ]	24 Mg [ He ]	39 K [ He ]	44 Ca [ He ]	55 Mn [ He ]	56 Fe [ He ]	63 Cu [ He ]	66 Zn [ He ]	78 Se [ HEHe ]	Na/K
1ug/L	101.37	101.839	101.257	109.263	1.04536	102.706	1.06406	1.0113	1.01561			Lowest sample value									Comment	Class	Wet weight (mg)	Dry weight (mg)	Conc. [ mmol/kg ]	Conc. [ mmol/kg ]	Conc. [ mmol/kg ]	Conc. [ mmol/kg ]	Conc. [ umol/kg ]	Conc. [ mmol/kg ]	Conc. [ umol/kg ]	Conc. [ mmol/kg ]	Conc. [ umol/kg ]	Ratio
2ug/L	193.503	197.417	190.497	210.757	2.07164	212.416	2.12849	2.0332	2.06938			Highest blank value									H02	C	52	11	327.8	24.1464	289.079	6.80472	17.8658	6.01081	289.644	833.395	9.17162	1.13394
5ug/L	499.612	509.9	485.691	527.484	5.25318	528.505	5.49586	5.31861	5.1323												H04	C	48.3	12.2	205.291	20.6623	258.527	5.64209	18.9577	3.70636	234.566	587.976	10.2449	0.794081
10ug/L	1041.2	1003.98	980.101	1046.64	10.4871	1065.93	10.5044	10.0422	9.98711			Analytes with highest blank/lowest sample <15% excluded from analysis									H05	C	53.8	9.9	399.282	24.2928	317.841	8.12483	18.6957	6.22348	258.294	917.463	12.0838	1.25623
20ug/L	2073.73	2001.72	1903.72	1947.27	20.2438	2028.56	20.4327	20.0006	19.7282												H07	C	45.5	14.4	203.356	16.4678	222.281	5.10403	13.0648	3.62414	281.192	683.493	8.53213	0.914859
50ug/L	5123.05	5175.09	5215.01	5106.26	51.2554	5094.18	51.252	52.4321	51.8312												H09	C	50.6	10.1	302.285	23.5294	383.276	7.2513	28.3894	5.26243	508.999	1017.69	15.7216	0.788688
100ug/L	9919.72	9911.25	9914.62	9951.06	99.2599	9938.89	99.2088	98.763	99.1318												H11	C	45.9	10.9	268.725	20.8739	271.432	6.86414	19.274	6.51425	488.945	861.953	8.27259	0.990026
Samples																					H13	C	54.3	10.7	414.658	25.5998	282.729	7.0209	20.7743	5.41309	335.59	924.183	42.2084	1.46662
H02	8293.34	637.464	12401.5	329.348	1.08088	370.266	20.7095	60.5045	0.786925												H15	C	53.9	13.8	272.271	23.001	250.457	5.4275	13.4018	4.96285	181.474	778.985	10.4707	1.0871
H04	5760.47	604.993	12300.7	302.867	1.27206	253.219	18.601	47.3438	0.9749												H17	C	48.4	10.6	302.272	23.4559	310.156	5.59984	14.2079	4.91228	243.801	956.845	11.0585	0.97458
H05	9091.65	577.197	12271.8	353.918	1.01798	345.03	16.6212	59.947	0.93311												H01	HD	49.6	8.7	484.092	25.6145	335.177	11.3675	20.1469	6.03556	564.162	1308.31	10.555	1.44429
H07	6735.14	569.127	12483.3	323.391	1.03473	292.251	26.3196	64.9592	0.958329												H03	HD	46.4	13.8	266.301	20.706	231.176	5.53842	29.672	2.80946	251.905	641	6.47547	1.15194
H09	7022.09	570.354	15097.2	322.248	1.57703	297.643	33.4158	67.8392	1.23855												H06	HD	48.7	12.6	266.601	21.0369	238.617	6.33245	16.4651	3.08309	206.614	724.253	5.73223	1.11728
H11	6736.94	546.062	11538.6	329.204	1.15547	397.63	34.6418	62.0089	0.703336												H08	HD	45.3	8.8	388.933	25.2792	293.159	8.39906	21.8269	6.14569	409.787	1114.01	9.27531	1.3267
H13	9686.68	534.832	11372.6	435.146	0.96403	294.052	31.9034	75.1232	0.716259												H10	HD	53.6	15.9	258.824	21.126	287.347	5.76668	17.6438	4.17284	291.805	933.695	9.16211	0.900734
H15	8452.38	685.784	12441.9	336.293	2.25211	217.115	22.5959	58.3823	0.697019												H12	HD	51.4	10.9	466.777	23.6662	271.068	8.23431	20.7007	5.00583	339.984	984.999	10.3572	1.72199
H17	7726.09	636.155	11725.6	351.071	1.14103	217.543	16.9217	60.2289	0.563363												H14	HD	48.9	8.1	368.75	24.5714	309.065	8.40007	26.3089	4.41648	466.302	1171.82	9.48078	1.19312
H01	7872.01	533.897	10061.2	325.212	1.05642	302.86	23.4398	64.7019	0.636657												H16	HD	48.8	11.3	378.693	23.5038	250.672	6.79129	15.8412	6.33595	312.671	820.289	9.70281	1.51071
H03	10204.7	657.404	11798.3	330.544	1.22257	324.353	23.3403	65.2658	3.52271												H18	HD	48.1	10	390.027	22.6858	238.58	8.81987	19.9047	6.20148	270.259	884.828	8.53473	1.63479
H06	8641.9	761.792	13479.6	329.558	1.0172	383.529	16.2782	70.95	1.12707
H08	9465.18	806.17	17818.4	403.437	1.54295	371.55	30.158	97.9819	1.13629
H10	7369.38	596.718	12821.8	261.177	0.828321	291.593	16.7979	66.9409	0.914316															AVG C	299.549	22.4477	287.309	6.42659	18.2924	5.18108	313.612	840.22	14.196	1.04513
H12	11702.1	619.108	11523.1	394.917	1.241	305.556	24.0879	70.8608	0.880567															AVG HD	363.222	23.1322	272.762	7.73884	20.9456	4.91182	345.943	953.69	8.8084	1.3335
H14	6869.82	477.667	9763.37	299.378	1.17206	200.331	24.5508	62.6453	0.598996
H16	9842.22	637.422	11047.1	337.663	0.984528	400.939	22.9657	61.1771	0.855206															SD C	74.0284	2.74185	46.5767	1.01846	4.71419	1.02051	113.286	137.192	10.7426	0.219557
H18	8970.63	544.46	9304.61	388.074	1.09476	347.283	17.5668	58.3986	0.665709															SD HD	84.1213	1.86302	36.0501	1.8392	4.53468	1.37118	114.149	216.036	1.65924	0.267427
Blanks
BLANK	128.44	25.3249	<0.00	20.9	<0.00	<0.00	2.12197	1.20832	<0.00															CI C	56.9032	2.10758	35.802	0.782859	3.62365	0.784435	87.079	105.455	8.25748	0.168767
BLANK	47.2973	8.34449	<0.00	11.86	<0.00	<0.00	0.756105	5.08227	<0.00															CI HD	64.6614	1.43204	27.7106	1.41373	3.48566	1.05398	87.7424	166.06	1.27541	0.205562
Highest blank	128.44	25.32	<0.00	20.9	<0.00	<0.00	2.12	5.08	<0.00															M-W U TEST	0.3	0.6	0.5	0.1	0.2	0.8	0.4	0.3	0.2	0.03
Lowest sample	5760.47	477.67	9304.61	261.18	0.83	200.33	16.28	47.34	0.56															Sig.	NS	NS	NS	NS	NS	NS	NS	NS	NS	*
Highest blank/lowest sample	0.0222968	0.0530073	<0.00	0.0800214	<0.00	<0.00	0.130221	0.107309	<0.00
%	2.22968	5.30073	<0.00	8.00214	<0.00	<0.00	13.0221	10.7309	<0.00
																									Samples highlighted in red are outliers that were removed from the final analysis
																									AVG = Mean average
																									SD = Standard deviation
																									CI = 95% Confidence interval
																									M-W U = Mann-Whitney U Test
																									Sig. = Points of significance
																									C = Control
																									HD = Huntington's disease case
																									Sample weight shown is dry weight

## Sheet: MCX Overall
		Sample values in mmol/kg or umol/kg with means, standard deviations, confidence intervals, and Mann-Whitney U test results
						23 Na [ He ]	24 Mg [ He ]	39 K [ He ]	44 Ca [ He ]	55 Mn [ He ]	56 Fe [ He ]	63 Cu [ He ]	66 Zn [ He ]	78 Se [ HEHe ]	Na/K
		Comment	Class	Wet weight (mg)	Dry weight (mg)	Conc. [ mmol/kg ]	Conc. [ mmol/kg ]	Conc. [ mmol/kg ]	Conc. [ mmol/kg ]	Conc. [ umol/kg ]	Conc. [ mmol/kg ]	Conc. [ umol/kg ]	Conc. [ mmol/kg ]	Conc. [ umol/kg ]	Ratio
		H02	C	53.8667	11.7	289.953	21.0171	243.579	5.15731	15.2918	5.48385	251.862	692.946	8.71391	1.19038
		H04	C	50	11.6333	210.12	21.8092	278.341	5.03453	18.4533	4.48546	258.76	599.322	11.4895	0.754901
		H05	C	53.6333	10.5	345.949	21.204	276.867	6.41693	16.9005	5.17991	230.49	772.91	10.4082	1.24951
		H07	C	51.1	11.4333	297.145	21.3667	294.381	5.52801	17.7385	4.64162	403.755	880.492	11.5018	1.00939
		H09	C	51.4667	9.46667	287.965	23.5135	351.423	5.99399	24.6903	6.16545	511.795	897.936	16.728	0.819426
		H11	C	46.6333	10.3333	281.469	23.1599	288.303	5.6555	17.5973	6.33262	465.856	843.765	9.12014	0.976294
		H13	C	50.1	9.43333	401.267	25.3831	306.779	6.84072	20.768	5.10639	308.896	903.937	40.7494	1.308
		H15	C	53.5333	13.3333	281.776	19.6001	240.573	4.85859	13.6532	4.12365	211.063	768.033	10.8541	1.17127
		H17	C	50.7667	9.43333	298.526	21.1004	289.325	5.22418	14.9838	3.96897	235.44	916.269	10.3407	1.0318
		H01	HD	46.8	9.53333	388.744	22.2773	297.447	7.86575	18.0414	5.57947	466.191	1071.18	9.77589	1.30694
		H03	HD	50.8667	13.6667	310.464	19.5087	233.201	5.21917	29.6937	3.52683	294.067	710.921	7.62355	1.33131
		H06	HD	47.8667	12.1	300.423	19.9779	222.96	6.17777	15.7035	3.74332	212.863	741.418	6.36343	1.34743
		H08	HD	47.8	9.3	370.179	22.1117	267.698	8.25239	27.9224	6.06264	366.413	1000.58	8.79719	1.38282
		H10	HD	51.9333	14.2	283.312	23.6045	322.003	5.66235	20.728	4.64092	335.358	954.228	10.1062	0.879841
		H12	HD	53.6333	9.9	437.173	23.716	273.886	6.93909	20.4319	5.11534	338.89	905.112	10.8737	1.59619
		H14	HD	50.7333	9.16667	328.544	22.9227	302.453	6.40413	21.1289	4.39463	331.406	1005.57	8.28052	1.08627
		H16	HD	48.8333	9.46667	437.12	23.0082	266.704	6.6623	17.5977	6.19303	322.294	851.052	9.94526	1.63897
		H18	HD	49.8333	10.3667	405.01	21.788	255.444	7.22781	20.3681	5.93729	254.04	835.68	8.99019	1.58551
					AVG C	299.352	22.0171	285.508	5.63442	17.7863	5.05421	319.769	808.401	14.434	1.05678
					AVG HD	362.33	22.1017	271.311	6.71231	21.2906	5.0215	324.614	897.305	8.97288	1.35059
					SD C	51.6873	1.72064	33.1692	0.667668	3.33508	0.837384	112.149	109.064	10.1351	0.189747
					SD HD	58.8258	1.48844	32.2209	0.983269	4.63591	1.0013	71.2075	122.932	1.39769	0.248361
					CI C	39.7304	1.3226	25.4961	0.513215	2.56357	0.64367	86.2056	83.8342	7.79054	0.145852
					CI HD	45.2175	1.14412	24.7672	0.755807	3.56347	0.769669	54.7349	94.4942	1.07436	0.190907
					M-W U TEST	0.02	0.6	0.4	0.02	0.08	0.9	0.5	0.2	0.02	0.0106
					Sig.	**	NS	NS	*	NS	NS	NS	NS	*	**
						Samples highlighted in red are outliers that were removed from the final analysis
						AVG = Mean average
						SD = Standard deviation
						CI = 95% Confidence interval
						M-W U = Mann-Whitney U Test
						Sig. = Points of significance
						C = Control
						HD = Huntington's disease case
						Sample weight shown is dry weight

## Sheet: SCX Run A
	23 Na [ He ]	24 Mg [ He ]	39 K [ He ]	44 Ca [ He ]	55 Mn [ He ]	56 Fe [ He ]	63 Cu [ He ]	66 Zn [ He ]	78 Se [ HEHe ]
Comment	Conc. [ ug/l ]	Conc. [ ug/l ]	Conc. [ ug/l ]	Conc. [ ug/l ]	Conc. [ ug/l ]	Conc. [ ug/l ]	Conc. [ ug/l ]	Conc. [ ug/l ]	Conc. [ ug/l ]
STD Curve												Key										Sample values in mmol/kg or umol/kg with means, standard deviations, confidence intervals, and Mann-Whitney U test results
Blank	0	0	0	0	0	0	0	0	0			>10%
0.5ug/L	49.8892	51.9831	48.6804	56.7862	0.54647	51.5023	0.540167	0.586249	0.492838			>15%														23 Na [ He ]	24 Mg [ He ]	39 K [ He ]	44 Ca [ He ]	55 Mn [ He ]	56 Fe [ He ]	63 Cu [ He ]	66 Zn [ He ]	78 Se [ HEHe ]	Na/K
1ug/L	98.5298	100.501	95.571	106.086	1.02023	101.347	1.07168	1.03747	1.01155			Lowest sample value										Comment	Class	Wet weight (mg)	Dry weight (mg)	Conc. [ mmol/kg ]	Conc. [ mmol/kg ]	Conc. [ mmol/kg ]	Conc. [ mmol/kg ]	Conc. [ umol/kg ]	Conc. [ mmol/kg ]	Conc. [ umol/kg ]	Conc. [ mmol/kg ]	Conc. [ umol/kg ]	Ratio
2ug/L	200.302	202.651	186.348	195.707	1.99843	208.41	2.08379	2.10586	1.94216			Highest blank value										H02	C	48.6	10.6	339.874	24.0695	263.012	5.05665	16.9473	5.80047	291.968	821.69	11.0356	1.29223
5ug/L	496.882	497.543	469.281	466.98	5.1212	515.313	5.22923	5.38265	5.07541													H04	C	49.7	10.6	303.042	21.638	266.605	4.94312	17.3859	4.94215	254.089	727.727	12.5755	1.13667
10ug/L	976.62	989.03	926.4	1000.9	10.0509	1007.95	10.2856	10.0692	10.0246			Analytes with highest blank/lowest sample <15% excluded from analysis										H05	C	50.8	7.7	482.025	26.3338	363.677	7.79091	22.7513	7.39705	278.782	901.369	13.6755	1.32542
20ug/L	2030.45	1979.7	1860.56	1978.74	20.1973	2018.08	20.402	20.413	20.063													H07	C	52.2	10.7	272.566	22.9726	302.197	4.19563	16.9988	5.70997	385.683	747.656	11.4196	0.901947
50ug/L	5051.24	5115.66	5106.62	5032.25	50.2145	5057.28	50.9576	51.3976	50.7139													H09	C	51.3	13.3	199.924	19.2159	270.477	3.61674	16.7455	4.16475	326.31	624.647	11.95	0.739153
100ug/L	9970.79	9947.38	9983.8	9989.68	99.8417	9965.99	99.3982	99.1896	99.6253													H11	C	50.4	9.7	304.232	28.2528	449.691	5.54276	29.2023	6.30277	669.251	1097.55	11.6478	0.676534
Samples																						H13	C	52.3	9.9	347.705	24.7317	300.288	5.07277	19.5148	5.34667	316.98	857.434	38.3616	1.1579
H02	8286.12	612.329	10872.9	235.842	0.98803	344.316	20.1166	57.4854	0.91242													H15	C	47.4	9	348.164	26.3265	373.073	6.64642	22.1419	5.43831	325.171	1087.5	12.3394	0.933233
H04	7388.16	550.47	11021.5	230.547	1.0136	293.366	17.5067	50.9118	1.03975													H17	C	54.2	14.1	309.817	23.3815	314.908	4.6053	18.251	5.0957	243.371	879.542	10.1769	0.983832
H05	8536.66	486.649	10921.2	263.956	0.963516	318.961	13.953	45.8076	0.821351													H01	HD	54.2	11.5	345.748	21.1961	267.717	4.97852	15.6966	4.60704	309.328	847.826	11.6044	1.29147
H07	6707.85	589.936	12610.7	197.53	1.00038	342.142	26.8243	52.7995	0.953081													H03	HD	51.3	11.1	546.192	23.0817	240.682	6.04331	26.3532	4.99162	370.016	996.735	9.46651	2.26935
H09	6115.68	613.37	14029.7	211.651	1.22493	310.19	28.2095	54.8315	1.23969													H06	HD	45.3	12.2	316.782	21.5406	258.439	4.3449	16.3667	4.22707	250.494	763.811	6.96251	1.22575
H11	6787.41	657.726	17011.8	236.565	1.55794	342.367	42.1963	70.265	0.881276													H08	HD	52.2	9.3	347.383	24.8948	301.805	5.79922	19.7051	5.02323	329.711	1090.35	9.18792	1.15102
H13	9145.04	585.012	12007.1	251.913	0.99281	296.693	23.1223	64.35	1.04091													H10	HD	46	12.7	258.016	22.2325	293.217	3.90671	13.1443	4.64864	209.531	778.488	11.0772	0.879947
H15	13944.3	614.896	10419.1	295.155	1.60886	310.279	26.6967	73.0208	0.819611													H12	HD	51.8	12.3	404.311	22.5536	212.293	5.00648	16.3826	5.59928	239.703	734.455	9.67003	1.90449
H17	8888.89	630.71	12296.5	233.234	1.0982	288.793	19.8642	61.5021	0.662552													H14	HD	49.2	7.1	623.532	35.0555	449.899	10.3274	33.7928	5.69456	437.452	1337.17	11.0762	1.38594
H01	7430.53	555.651	10946.5	237.304	1.00792	261.61	19.931	66.9259	0.666492													H16	HD	47.3	11.8	365.806	23.8109	286.659	5.95115	17.529	6.39058	321.854	839.689	10.6375	1.2761
H03	7917.24	587.624	11594.1	220.97	1.06258	296.42	20.3976	56.0248	2.96228													H18	HD	44.8	8.5	578.67	23.5265	278.488	7.96506	23.3917	5.73217	253.997	1004.93	9.50006	2.0779
H06	7206.99	568.653	13094.9	263.198	1.09602	274.091	19.0225	64.5973	0.866225
H08	7536.64	677.647	14523	218.307	0.918133	330.611	17.2968	65.2529	1.0973
H10	10047.4	791.229	17316.8	285.713	1.41536	402.356	22.3049	81.8502	1.11925																AVG C	323.039	24.1025	322.659	5.27448	19.9932	5.57754	343.512	860.568	11.8525	1.01633
H12	11437.9	665.781	10183.7	270.951	1.10828	385.678	19.1643	59.6231	0.927742																AVG HD	420.715	24.2102	287.689	6.03586	20.2625	5.21269	302.454	932.607	9.90915	1.49577
H14	10182.3	597.346	12457.7	322.628	1.31961	226.416	20.1884	62.6599	0.613401
H16	9927.98	674.323	13192	308.984	1.13763	422.289	24.6862	65.395	0.97908																SD C	75.3598	2.72252	62.0113	1.2671	4.12137	0.908871	129.466	157.025	1.0554	0.228997
H18	11313	479.941	9231.88	297.893	1.09356	272.852	14.0333	56.3767	0.629854																SD HD	129.124	4.22577	66.8733	1.99288	6.5143	0.687397	72.0901	195.33	1.4033	0.471356
Blanks
BLANK	8.36827	<0.00	0.00533061	0.700012	0.0048078	<0.00	0.175433	0.260996	<0.00																CI C	57.9267	2.09272	47.6661	0.973981	3.16797	0.69862	99.5165	120.7	0.811253	0.176023
BLANK	5.13667	<0.00	<0.00	<0.00	0.0334479	0.236969	0.113134	0.0993438	<0.00																CI HD	99.2534	3.24822	51.4033	1.53186	5.00733	0.52838	55.4133	150.144	1.07867	0.362316
Highest blank	8.37	<0.00	0.01	0.7	0.03	0.24	0.18	0.26	<0.00																M-W U TEST	0.08	0.2	0.2	0.4	0.7	0.4	0.5	0.6	0.0049	0.03
Lowest sample	6115.68	479.941	9231.88	197.53	0.918133	226.42	13.95	45.81	0.61																Sig.	NS	NS	NS	NS	NS	NS	NS	NS	**	*
Highest blank/lowest sample	0.00136861	<0.00	1.0832e-06	0.00354376	0.032675	0.00105998	0.0129032	0.00567562	<0.00
%	0.136861	<0.00	0.00010832	0.354376	3.2675	0.105998	1.29032	0.567562	<0.00
																										Samples highlighted in red are outliers that were removed from the final analysis
																										AVG = Mean average
																										SD = Standard deviation
																										CI = 95% Confidence interval
																										M-W U = Mann-Whitney U Test
																										Sig. = Points of significance
																										C = Control
																										HD = Huntington's disease case
																										Sample weight shown is dry weight

## Sheet: SCX Run B
	23 Na [ He ]	24 Mg [ He ]	39 K [ He ]	44 Ca [ He ]	55 Mn [ He ]	56 Fe [ He ]	63 Cu [ He ]	66 Zn [ He ]	78 Se [ HEHe ]
Comment	Conc. [ ug/l ]	Conc. [ ug/l ]	Conc. [ ug/l ]	Conc. [ ug/l ]	Conc. [ ug/l ]	Conc. [ ug/l ]	Conc. [ ug/l ]	Conc. [ ug/l ]	Conc. [ ug/l ]
STD Curve												Key										Sample values in mmol/kg or umol/kg with means, standard deviations, confidence intervals, and Mann-Whitney U test results
Blank	0	0	0	0	0	0	0	0	0			>10%
0.5ug/L	53.6521	50.628	53.2514	50.8429	0.583238	53.1392	0.544274	0.471007	0.521848			>15%														23 Na [ He ]	24 Mg [ He ]	39 K [ He ]	44 Ca [ He ]	55 Mn [ He ]	56 Fe [ He ]	63 Cu [ He ]	66 Zn [ He ]	78 Se [ HEHe ]	Na/K
1ug/L	101.37	101.839	101.257	109.263	1.04536	102.706	1.06406	1.0113	1.01561			Lowest sample value										Comment	Class	Wet weight (mg)	Dry weight (mg)	Conc. [ mmol/kg ]	Conc. [ mmol/kg ]	Conc. [ mmol/kg ]	Conc. [ mmol/kg ]	Conc. [ umol/kg ]	Conc. [ mmol/kg ]	Conc. [ umol/kg ]	Conc. [ mmol/kg ]	Conc. [ umol/kg ]	Ratio
2ug/L	193.503	197.417	190.497	210.757	2.07164	212.416	2.12849	2.0332	2.06938			Highest blank value										H02	C	49	10.5	430.809	25.1312	258.488	9.59793	22.0784	5.61417	384.938	997.22	10.777	1.66665
5ug/L	499.612	509.9	485.691	527.484	5.25318	528.505	5.49586	5.31861	5.1323													H04	C	51.9	12.3	233.771	22.074	254.721	5.63377	14.4781	4.72426	235.323	687.041	11.5268	0.917752
10ug/L	1041.2	1003.98	980.101	1046.64	10.4871	1065.93	10.5044	10.0422	9.98711			Analytes with highest blank/lowest sample <15% excluded from analysis										H05	C	49.1	10.2	351.732	22.9136	280.437	7.29225	16.4171	6.72478	249.602	770.301	11.2168	1.25423
20ug/L	2073.73	2001.72	1903.72	1947.27	20.2438	2028.56	20.4327	20.0006	19.7282													H07	C	48.8	9.3	328.885	25.6852	358.877	8.53852	20.9594	6.02712	511.272	1080.88	13.1553	0.916427
50ug/L	5123.05	5175.09	5215.01	5106.26	51.2554	5094.18	51.252	52.4321	51.8312													H09	C	53.1	12.7	239.909	20.5619	266.521	6.39482	17.1675	4.08705	375.137	776.76	14.0974	0.900152
100ug/L	9919.72	9911.25	9914.62	9951.06	99.2599	9938.89	99.2088	98.763	99.1318													H11	C	52.4	10.8	285.236	23.5907	329.185	9.62854	21.1762	5.28589	584.355	978.825	9.68194	0.86649
Samples																						H13	C	47.4	9.6	352.985	24.7518	284.869	8.36958	19.4582	5.63973	341.854	828.091	41.8854	1.23911
H02	10404	633.306	10585.1	443.425	1.27503	330.113	26.272	69.1074	0.882639													H15	C	48.7	11.5	260.856	22.8814	290.14	8.63851	17.4832	4.27601	305.131	832.491	10.0785	0.89907
H04	6613.37	651.626	12219	304.9	0.979443	325.407	18.8141	55.774	1.10588													H17	C	50.3	17.3	239.603	18.8046	259.308	5.90811	18.8035	3.77887	264.722	848.187	8.81432	0.924006
H05	8251.63	560.924	11155.8	327.276	0.920997	384.12	16.5486	51.8566	0.892405													H01	HD	51.7	10.9	327.197	21.7231	272.742	7.61067	16.5846	4.17919	383.532	938.322	11.0085	1.19966
H07	7034.85	573.293	13016.5	349.396	1.07207	313.893	30.9064	66.3446	0.954286													H03	HD	49.1	11.3	501.985	23.3459	227.714	9.1222	24.9244	5.05663	376.949	1017.51	9.63063	2.20445
H09	7007.74	626.727	13200.8	357.343	1.19915	290.671	30.9676	65.1081	1.39648													H06	HD	51.9	9.9	448.413	24.6372	262.646	10.0267	19.2579	6.73013	349.762	951.827	8.56272	1.70729
H11	7085.26	611.47	13865.3	457.548	1.25787	319.69	41.0217	69.7707	0.815607													H08	HD	50.8	10.1	351.556	25.2353	262.309	10.0365	20.9295	5.49669	394.95	986.101	8.3402	1.34024
H13	8202.83	568.275	11594.3	365.008	0.994247	255.098	27.1732	67.5029	0.935944													H10	HD	52.7	9.6	327.062	28.3735	358.04	8.19137	16.8397	4.88446	321.282	1012.78	12.3404	0.913477
H15	13046.6	633.142	10035.4	453.556	1.54905	319.984	27.6869	75.8857	0.848843													H12	HD	54.3	12.1	421.3	22.3315	198.509	8.96412	18.2961	5.93048	301.341	820.544	10.2853	2.12232
H17	10210.4	585.38	10140.8	436.762	1.04859	373.118	22.5072	62.1924	0.661214													H14	HD	52.5	8.4	397.156	26.8109	344.868	6.78354	22.2407	4.31839	318.147	1165.39	9.3515	1.15162
H01	8166.64	611.703	10332.3	446.024	1.16263	310.893	25.9285	65.7335	0.657041													H16	HD	53.7	10.6	503.489	22.9299	245.866	9.37372	17.1526	5.20258	346.058	917.017	10.3475	2.04782
H03	7793.9	570.282	10665.5	353.531	1.02739	303.192	21.3317	52.4678	3.13638													H18	HD	52.3	12.4	324.387	20.9434	212.47	5.77905	15.83	3.67704	167.363	649.699	7.11077	1.52674
H06	6899.65	631.527	13012.8	437.109	1.10581	275.375	22.8085	63.186	0.90404
H08	7221.52	653.724	13405	346.003	0.889136	262.589	20.048	64.1698	0.924053
H10	9533.79	780.768	17495.5	449.725	1.78916	366.097	29.768	96.846	1.1894																AVG C	302.643	22.9327	286.95	7.778	18.6691	5.12865	361.37	866.644	11.1685	1.06488
H12	11724.8	648.506	9367.66	477.25	1.21761	401.849	23.7004	65.5286	0.970729																AVG HD	400.283	24.0367	265.018	8.43199	19.1173	5.05284	328.82	939.91	9.66417	1.57929
H14	7673.05	540.508	11297.9	250.72	1.02752	203.137	17.3708	64.6095	0.612711
H16	12275.1	583.335	10164.1	437.19	0.999998	308.825	23.8434	64.1545	0.855528																SD C	67.7877	2.22356	35.4339	1.52679	2.50231	0.979407	119.479	126.563	1.7627	0.270614
H18	9251.52	623.276	10275	315.305	1.0796	255.334	13.4894	53.1713	0.687754																SD HD	72.9729	2.44521	54.8235	1.4685	3.03573	0.937205	68.3859	142.937	1.55753	0.467954
Blanks
BLANK	38.6349	8.11143	<0.00	111.509	<0.00	<0.00	1.04933	0.360905	<0.00																CI C	52.1063	1.70918	27.2369	1.1736	1.92345	0.752839	91.84	97.2847	1.35493	0.208012
BLANK	128.44	25.3249	<0.00	209.722	<0.00	<0.00	2.12197	1.20832	<0.00																CI HD	56.0919	1.87955	42.141	1.12879	2.33346	0.7204	52.5661	109.871	1.19723	0.359702
Highest blank	128.44	25.32	<0.00	209.72	<0.00	<0.00	2.12	1.21	<0.00																M-W U TEST	0.04	0.5	0.2	0.4	1	0.9	1	0.3	0.09	0.018
Lowest sample	6613.37	540.51	9367.66	250.72	0.89	203.14	13.49	51.86	0.61																Sig.	*	NS	NS	NS	NS	NS	NS	NS	NS	*
Highest blank/lowest sample	0.0194213	<0.00	<0.00	0.836471	<0.00	<0.00	0.157153	0.023332	<0.00
%	1.94213	<0.00	<0.00	83.6471	<0.00	<0.00	15.7153	2.3332	<0.00
																										Samples highlighted in red are outliers that were removed from the final analysis
																										AVG = Mean average
																										SD = Standard deviation
																										CI = 95% Confidence interval
																										M-W U = Mann-Whitney U Test
																										Sig. = Points of significance
																										C = Control
																										HD = Huntington's disease case
																										Sample weight shown is dry weight
																										Removed from analysis due to high blank value

[truncated: 34 more sheets: SCX Run C, SCX Overall, GP Run A, GP Run B, GP Run C, GP Overall, CG Run A, CG Run B, CG Run C, CG Overall, SN Run A, SN Run B, SN Run C, SN Overall, MFG Run A, MFG Run B, MFG Run C, MFG Overall, MTG Run A, MTG Run B …]
